# Supplementary material for: A systematic evaluation of explainable AI methods for high-dimensional transcriptome-based cancer survival prediction
Source: Front Physiol. 2026 Apr 22;17:1830956. doi: 10.3389/fphys.2026.1830956 (PMC13143651; doi:10.3389/fphys.2026.1830956)
Supplement: Supplementary file 3 [file Table2.xlsx]

## Sheet: statistical_tests_XAI_categorie
prognostic factor counts
# Overall Test: Friedman Test (paired by Cancer)
Test	Statistic	p_value	Effect_Size_Kendalls_W	n_cancers	Significant
Friedman (paired by Cancer)	26.271186440677976	1.9737145735533404e-06	0.8757062146892659	15	Yes
# Pairwise Comparisons: Wilcoxon Signed-Rank Test (paired) with FDR Correction
Group_1	Group_2	Statistic	p_value	n_blocks	Median_1	Median_2	Median_Diff	p_fdr	sig_fdr
Perturbation	Gradient	0	6.103515625e-05	15	29	35.25	-6.25	9.1552734375e-05	TRUE
Perturbation	Propagation	0	6.103515625e-05	15	29	37	-8	9.1552734375e-05	TRUE
Gradient	Propagation	18	0.016593008738081137	15	35.25	37	-1.75	0.016593008738081137	TRUE

## Sheet: statistical_tests_XAI_methods
prognostic factor counts
# Overall Test: Friedman Test (paired by Cancer)
Test	Statistic	p_value	Effect_Size_Kendalls_W	n_cancers	Significant
Friedman (paired by Cancer)	49.64717741935486	1.636372931209372e-09	0.6619623655913981	15	Yes
# Pairwise Comparisons: Wilcoxon Signed-Rank Test (paired) with FDR Correction
Group_1	Group_2	Statistic	p_value	n_blocks	Median_1	Median_2	Median_Diff	p_fdr	sig_fdr
LRP	PFI	47	0.45966740676364193	15	26	29	-3	0.45966740676364193	FALSE
LRP	G-SHAP	5	0.0006103515625	15	26	34.5	-8.5	0.0013078962053571428	TRUE
LRP	DeepLIFT	8.5	0.00152587890625	15	26	36	-10	0.00286102294921875	TRUE
LRP	IG	5.5	0.0006103515625	15	26	36	-10	0.0013078962053571428	TRUE
LRP	D-SHAP	3.5	0.00030517578125	15	26	37.5	-11.5	0.00091552734375	TRUE
PFI	G-SHAP	0	6.103515625e-05	15	29	34.5	-5.5	0.0002288818359375	TRUE
PFI	DeepLIFT	0	6.103515625e-05	15	29	36	-7	0.0002288818359375	TRUE
PFI	IG	0	6.103515625e-05	15	29	36	-7	0.0002288818359375	TRUE
PFI	D-SHAP	0	6.103515625e-05	15	29	37.5	-8.5	0.0002288818359375	TRUE
G-SHAP	DeepLIFT	22.5	0.031984157413880714	15	34.5	36	-1.5	0.03998019676735089	TRUE
G-SHAP	IG	27	0.056437511486574	15	34.5	36	-1.5	0.06512020556143154	FALSE
G-SHAP	D-SHAP	20.5	0.024114345019692434	15	34.5	37.5	-3	0.03288319775412605	TRUE
DeepLIFT	IG	17	0.01404382167461523	15	36	36	0	0.021065732511922845	TRUE
DeepLIFT	D-SHAP	34	0.13807629235147245	15	36	37.5	-1.5	0.1479388846622919	FALSE
IG	D-SHAP	5	0.001724903129240792	15	36	37.5	-1.5	0.0028748385487346534	TRUE
